# Supplementary material for: Chronic obstructive pulmonary disease in East Africa: a systematic review and meta-analysis
Source: Int Health. 2024 Feb 7;16(5):499–511. doi: 10.1093/inthealth/ihae011 (PMC11375591; doi:10.1093/inthealth/ihae011)
Supplement: ihae011_Supplemental_Files [file ihae011_supplemental_files.zip]

Archive with 5 entries (5 files):
- Supplementary material 1.docx
- Supplementary material 2.docx
- Supplementary Material 3.docx
- Supplementary Material 4.pdf
- Supplementary Material 5.pdf
